# Supplementary material for: Leukocytes from Patients with Drug-Sensitive and Multidrug-Resistant Tuberculosis Exhibit Distinctive Profiles of Chemokine Receptor Expression and Migration Capacity
Source: J Immunol Res. 2021 Apr 21;2021:6654220. doi: 10.1155/2021/6654220 (PMC8084684; doi:10.1155/2021/6654220)
Supplement: Supplementary Materials — We have attached a file with additional data sets such as graphs and tables to provide complementary information of interest. [file 6654220.f1.zip]

Archive with 5 entries (5 files):
- MS Chemokines migration S1 pptx.pptx
- MS Chemokines migration S2.pptx
- MS Chemokines migration S3 .pptx
- MS Chemokines migration S4 .pptx
- MS Chemokines migration S5 .pptx
